# Supplementary material for: Multiple species animal movements: network properties, disease dynamics and the impact of targeted control actions
Source: Vet Res. 2022 Feb 22;53:14. doi: 10.1186/s13567-022-01031-2 (PMC8862288; doi:10.1186/s13567-022-01031-2)
Supplement: Supplementary file 2 — Additional file 2. Number of records and animals moved among hosts. [file 13567_2022_1031_MOESM2_ESM.xlsx]

## Sheet: Sheet1
Host origin	Host destination	Number of movements	Number of animals	Percentage of the movements
Bovine	Bovine	1394875	42238078	41.5
Bovine	Small ruminants	469422	12232003	13.97
Small ruminants	Bovine	458153	13253876	13.63
Swine	Swine	283045	62383868	8.42
Small ruminants	Small ruminants	267313	7230551	7.95
Swine	Bovine	216477	39418866	6.44
Bovine	Swine	214798	31944968	6.39
Small ruminants	Swine	28704	3039768	0.85
Swine	Small ruminants	28349	2762086	0.84
