# Supplementary material for: Multiple species animal movements: network properties, disease dynamics and the impact of targeted control actions
Source: Vet Res. 2022 Feb 22;53:14. doi: 10.1186/s13567-022-01031-2 (PMC8862288; doi:10.1186/s13567-022-01031-2)
Supplement: Supplementary file 3 — Additional file 3. Static network description yearly description. [file 13567_2022_1031_MOESM3_ESM.xlsx]

## Sheet: Sheet 1
Mean degree	Nodes	Edge	Diameter	Animals	Mean betweenness	Clustering coefficient	Centralization	Specie	GSCC %	GWCC %	Year
3.50896	171124	300234	43	20309239	298148	0.0209136	0.00238862	Full network	12.2338	53.4176	2015
2	163435	332711	44	5096288	254343	0.0202723	0.00401978	Bovine	10.8327	53.0085	2015
1	15113	25520	31	761719	2192.7	0.0119377	0.0183847	Small ruminants	1.21887	29.2405	2015
5	8854	68499	19	14660784	654.36	0.0224275	0.183887	Swine	1.11864	55.6655	2015
3.42868	160701	275496	40	21144029	274627	0.0206737	0.00254069	Full network	11.1619	49.378	2016
2	153098	305554	40	4988254	226583	0.0194661	0.00422287	Bovine	9.72729	48.7491	2016
1	14471	23814	25	677274	1757.01	0.0101998	0.017441	Small ruminants	1.07038	27.2637	2016
5	8412	69284	16	15666946	1905.05	0.0243188	0.302885	Swine	4.91591	52.9412	2016
3.47686	154298	268236	39	21440473	244368	0.0200799	0.00243533	Full network	10.4193	46.9408	2017
2	146933	301186	46	5250120	202401	0.018847	0.00598206	Bovine	9.33095	46.2507	2017
1	13930	22937	37	634530	3500.36	0.010964	0.0200929	Small ruminants	1.47564	26.0418	2017
5	7856	67567	16	15720439	1388.91	0.0247987	0.328291	Swine	3.10479	51.2138	2017
3.62526	153413	278081	34	22184059	238179	0.0183163	0.00274222	Full network	10.5591	47.5206	2018
2	146176	312164	33	5438854	194430	0.0164437	0.0131375	Bovine	9.34736	47.0033	2018
1	13929	23658	31	648258	4761.7	0.0132558	0.0248655	Small ruminants	2.03558	27.4679	2018
6	7635	67873	17	16244594	1739.16	0.0261703	0.128142	Swine	4.58108	49.7679	2018
