# Supplementary material for: Multiple species animal movements: network properties, disease dynamics and the impact of targeted control actions
Source: Vet Res. 2022 Feb 22;53:14. doi: 10.1186/s13567-022-01031-2 (PMC8862288; doi:10.1186/s13567-022-01031-2)
Supplement: Supplementary file 8 — Additional file 8. Descriptive statistics for the farm prevalence in the 5, 10, 15, 30, days of spread disease simulation. [file 13567_2022_1031_MOESM8_ESM.xlsx]

## Sheet: Sheet1
Time_of_simulation	Type farm where the infection started	Affected host	Min_prevalence	Max_prevalence	Mean_prevalence	Median_prevalence	IQR_prevalence
5 days	Started at Bovine farms	Bovine	0.341	0.357	0.349	0.349	0.005
5 days	Started at Bovine farms	Small ruminants	0.003	0.298	0.215	0.231	0.036
5 days	Started at Bovine farms	Swine	0.008	0.267	0.085	0.023	0.16
5 days	Started at multis-host farms	Bovine	0.001	0.002	0.001	0.001	0
5 days	Started at multis-host farms	Small ruminants	0.003	0.003	0.003	0.003	0
5 days	Started at multis-host farms	Swine	0.008	1.294	0.438	0.015	1.287
5 days	Started at Small ruminants farms	Bovine	0.002	0.011	0.006	0.005	0.002
5 days	Started at Small ruminants farms	Small ruminants	0.575	2.499	1.533	1.528	1.758
5 days	Started at Small ruminants farms	Swine	0.008	0.16	0.051	0.038	0.072
5 days	Started at Swine farms	Bovine	0	0.004	0.002	0.002	0.001
5 days	Started at Swine farms	Small ruminants	0.003	0.006	0.003	0.003	0
5 days	Started at Swine farms	Swine	0.023	4.888	2.018	1.607	3.643
10 days	Started at Bovine farms	Bovine	0.343	0.361	0.352	0.352	0.006
10 days	Started at Bovine farms	Small ruminants	0.003	0.314	0.207	0.235	0.041
10 days	Started at Bovine farms	Swine	0.008	0.282	0.084	0.023	0.16
10 days	Started at multis-host farms	Bovine	0.001	0.003	0.002	0.002	0
10 days	Started at multis-host farms	Small ruminants	0.003	0.006	0.005	0.006	0.003
10 days	Started at multis-host farms	Swine	0.008	1.294	0.446	0.03	1.279
10 days	Started at Small ruminants farms	Bovine	0.006	0.019	0.01	0.01	0.003
10 days	Started at Small ruminants farms	Small ruminants	0.578	2.545	1.55	1.545	1.787
10 days	Started at Small ruminants farms	Swine	0.008	0.16	0.049	0.03	0.069
10 days	Started at Swine farms	Bovine	0.001	0.006	0.003	0.003	0.001
10 days	Started at Swine farms	Small ruminants	0.003	0.006	0.004	0.003	0
10 days	Started at Swine farms	Swine	0.023	5.102	2.118	1.679	3.836
15 days	Started at Bovine farms	Bovine	0.347	0.364	0.355	0.355	0.006
15 days	Started at Bovine farms	Small ruminants	0.003	0.323	0.206	0.24	0.046
15 days	Started at Bovine farms	Swine	0.008	0.297	0.086	0.023	0.16
15 days	Started at multis-host farms	Bovine	0.002	0.004	0.003	0.003	0
15 days	Started at multis-host farms	Small ruminants	0.006	0.009	0.008	0.009	0.003
15 days	Started at multis-host farms	Swine	0.015	1.294	0.46	0.061	1.264
15 days	Started at Small ruminants farms	Bovine	0.01	0.027	0.015	0.015	0.005
15 days	Started at Small ruminants farms	Small ruminants	0.581	2.591	1.574	1.561	1.823
15 days	Started at Small ruminants farms	Swine	0.008	0.16	0.046	0.03	0.061
15 days	Started at Swine farms	Bovine	0.002	0.008	0.005	0.005	0.002
15 days	Started at Swine farms	Small ruminants	0.003	0.018	0.005	0.005	0.003
15 days	Started at Swine farms	Swine	0.023	5.315	2.19	1.744	3.963
30 days	Started at Bovine farms	Bovine	0.358	0.38	0.369	0.369	0.008
30 days	Started at Bovine farms	Small ruminants	0.003	0.378	0.19	0.261	0.295
30 days	Started at Bovine farms	Swine	0.008	0.442	0.1	0.038	0.175
30 days	Started at multis-host farms	Bovine	0.006	0.009	0.008	0.008	0.001
30 days	Started at multis-host farms	Small ruminants	0.015	0.022	0.02	0.022	0.003
30 days	Started at multis-host farms	Swine	0.076	1.294	0.503	0.129	1.203
30 days	Started at Small ruminants farms	Bovine	0.024	0.059	0.036	0.036	0.008
30 days	Started at Small ruminants farms	Small ruminants	0.599	2.859	1.686	1.648	2
30 days	Started at Small ruminants farms	Swine	0.008	0.175	0.048	0.03	0.069
30 days	Started at Swine farms	Bovine	0.006	0.015	0.01	0.01	0.003
30 days	Started at Swine farms	Small ruminants	0.003	0.022	0.009	0.009	0.005
30 days	Started at Swine farms	Swine	0.03	6.221	2.524	2.037	4.55
