# Supplementary material for: Multiple species animal movements: network properties, disease dynamics and the impact of targeted control actions
Source: Vet Res. 2022 Feb 22;53:14. doi: 10.1186/s13567-022-01031-2 (PMC8862288; doi:10.1186/s13567-022-01031-2)
Supplement: Supplementary file 9 — Additional file 9. Mean of all simulation farms prevalence for each month by host and year starting at all random hosts. [file 13567_2022_1031_MOESM9_ESM.xlsx]

## Sheet: Sheet1
	Bovine		Sheep and Goat		Swine
Month\Year	2017	2018	2017	2018	2017	2018
Jan	0,19	0,20	2,53	2,60	4,41	4,46
Fev	0,29	0,31	3,18	3,22	6,64	6,72
Mar	0,44	0,51	3,91	4,04	9,62	9,71
Apr	0,66	0,80	4,85	5,02	12,93	13,18
May	0,93	1,20	5,77	6,17	16,17	16,75
Jun	1,35	1,71	7,00	7,58	19,32	19,90
Jul	1,88	2,32	8,54	9,27	22,14	22,91
Aug	2,41	2,95	10,07	10,90	24,97	26,11
Sep	3,04	3,63	11,80	12,86	28,11	29,27
Oct	3,99	4,71	14,73	16,23	31,29	32,58
Nov	4,91	5,83	17,95	20,14	34,29	35,70
Dec	5,83	6,90	21,61	24,22	37,21	38,86
